# Supplementary material for: Exogenous application of the apocarotenoid retinaldehyde negatively regulates auxin-mediated root growth
Source: Plant Physiol. 2024 Aug 9;196(2):1659–73. doi: 10.1093/plphys/kiae405 (PMC11483604; doi:10.1093/plphys/kiae405)
Supplement: kiae405_Supplementary_Data [file kiae405_supplementary_data.zip]

Archive with 3 entries (3 files):
- plant physio XU KANG et al 2024 Supplemental Video S1 Legend revision2.docx
- pp.00788.2024-s07.pdf
- PP2024RA00788DR1_Supplemental_Figures_1_17.pdf
